# Supplementary material for: Lack of elevated pre-ART elastase-ANCA levels in patients developing TB-IRIS
Source: PLoS One. 2020 Dec 31;15(12):e0244800. doi: 10.1371/journal.pone.0244800 (PMC7775098; doi:10.1371/journal.pone.0244800)
Supplement: S1 Data — (XLSX) [file pone.0244800.s001.xlsx]

## Sheet: Anca horizontal
Patient number	VISIT	visit_code2	Patient_type	Patient_type	Pre-ART time to ART (# days)	Viral load (log)	CD4 count (cells/µl) at screening	CD4 count (cells/µl) at 6 months of ART	Treatment Interval (# days)	Temp (°C) at 6 months of ART	CRP (mg/L)	Temp (°C)	PR3	MPO	BPI	Elastase	Cathepsin	Lysozyme	Lactoferin
1	Pre-ART	1	TB-IRIS	1	17	5.35793	119	291	30	36.3	7.45	36.5	198.966	198.064	305.654	400.296	217.928	262.363	260.692
2	Pre-ART	1	TB-IRIS	1	16	5.84231	7	61	22	36.6	6.83	36	188.946	68.923	1016.2	117.098	50.945	86.857	86.32
3	Pre-ART	1	TB-IRIS	1	29	5.41996	6	29	82	35.1	ND	37.2	8.122	0	257.684	48.784	0	18.065	20.764
4	Pre-ART	1	TB-IRIS	1	0	5.36643	49	71	44	34.2	28.80	36.1	17.182	0	49.977	99.135	0	8.28	36.856
5	Pre-ART	1	TB-IRIS	1	0	5.35808	198	239	18	36.4	ND	36.5	284.255	198.779	2308.24	302.42	160.02	418.402	240.246
6	Pre-ART	1	TB-IRIS	1	17	4.98582	21	143	68	36.1	3.34	35	362.586	197.24	1201.31	402.368	190.199	384.16	212.138
7	Pre-ART	1	TB-IRIS	1	32	4.81695	38	120	43	36.2	11.09	35.9	209.549	163.819	499.224	242.177	141.994	515.047	146.156
8	Pre-ART	1	TB-IRIS	1	0	-	173	198	44	35	ND	37.8	218.677	152.313	1007.19	288.629	152.146	193.124	160.102
9	Pre-ART	1	TB-IRIS	1	82	5.72125	141	-	82	-	145.39	38.1	250.242	110.884	1518.02	237.458	101.534	301.263	399.107
10	Pre-ART	1	TB-IRIS	1	18	5.26804	127	373	56	36.2	11.82	36.7	439.614	125.762	650.207	294.753	121.685	251.471	201.537
11	Pre-ART	1	TB-IRIS	1	23	5.22053	11	124	29	35.1	5.62	36.8	202.886	98.931	261.631	194.242	129.44	111.221	153.338
12	Pre-ART	1	TB-IRIS	1	0	-	185	529	92	36	152.61	36.3	268.322	315.705	323.618	288.299	262.978	466.971	338.486
13	Pre-ART	1	TB-IRIS	1	4	-	12	416	23	36.2	ND	37.3	502.992	163.203	10500	311.946	153.586	229.658	177.59
14	Pre-ART	1	TB-IRIS	1	0	-	33	203	31	35.1	5.94	35.1	431.78	684.497	10500	1081.57	840.403	1291.12	189.877
15	Pre-ART	1	TB-IRIS	1	9	-	8	342	53	36.7	2.32	35.6	137.495	141.738	682.914	223.377	106.825	561.339	232.991
16	Pre-ART	1	TB-IRIS	1	14	-	8	87	23	36.5	7.58	35.6	205.22	200.639	286.228	146.848	103.335	202.266	210.868
17	Pre-ART	1	TB-IRIS	1	38	-	71	148	71	35.7	54.26	35.8	168.851	462.517	1489.51	350.487	153.166	253.678	186.52
18	Pre-ART	1	HIV+TB+	2	39	5.51455	111	160	58	36	21.05	34.9	212.159	343.936	293.613	432.074	157.278	318.938	268.115
19	Pre-ART	1	HIV+TB+	2	28	-	26	711	71	36.9	13.39	36.3	800.105	1539.67	2646.66	2252.78	1596.37	1474.62	756.806
20	Pre-ART	1	HIV+TB+	2	-	-	15	-	-	-	2.19	36.5	131.841	91.825	166.199	144.698	96.441	100.442	151.908
21	Pre-ART	1	HIV+TB+	2	0	5.85491	14	268	-4	36.1	5.77	36	196.088	303.222	945.945	189.514	160.755	287.913	197.532
22	Pre-ART	1	HIV+TB+	2	35	6.24304	8	252	64	36.1	5.40	35.5	213.296	226.266	3751.74	227.895	65.097	119.994	128.458
23	Pre-ART	1	HIV+TB+	2	0	-	6	27	64	36.1	10.15	36.1	228.061	422.587	10500	512.672	1807.28	417.623	302.198
24	Pre-ART	1	HIV+TB+	2	0	-	182	350	29	36.6	84.13	36.2	148.521	195.922	392.157	431.699	128.576	10500	160.213
25	Pre-ART	1	HIV+TB+	2	0	5.91222	13	112	71	36.5	0.51	37.1	137.226	157.062	189.985	1933.42	103.047	143.77	259.497
26	Pre-ART	1	HIV+TB+	2	0	-	216	228	58	36.1	0.14	36.5	962.88	313.585	620.809	680.639	216.197	385.456	286.536
27	Pre-ART	1	HIV+TB+	2	9	-	111	375	65	36.6	4.21	36.4	398.607	945.029	1823.2	1056.81	361.315	666.286	308.418
28	Pre-ART	1	HIV+TB+	2	0	-	13	-	-	-	16.15	35.6	153.268	120.481	210.036	2076.35	107.42	183.029	172.868
29	Pre-ART	1	HIV+TB+	2	4	-	77	-	56	-	7.07	35.8	280.903	250.629	1526.19	431.029	225.381	325.209	264.311
30	Pre-ART	1	HIV+TB+	2	4	6.1271	32	204	37	36.2	63.82	36.9	301.663	221.793	473.456	540.113	200.903	424.346	224.972
31	Pre-ART	1	HIV+TB+	2	0	5.17609	21	71	51	36.2	24.70	35.8	98.656	74.619	383.241	828.684	75.918	107.344	114.601
32	Pre-ART	1	HIV+TB+	2	38	-	134	126	65	35.7	14.17	36.2	415.731	83.859	221.465	316.646	82.466	125.167	196.446
33	Pre-ART	1	HIV+TB+	2	0	-	175	604	22	35.7	63.63	35.6	173.508	234.702	551.566	503.048	182.112	376.6	220.162
34	Pre-ART	1	HIV+TB+	2	30	-	54	269	36	36.3	52.81	39.1	156.33	186.512	1082.49	326.738	96.866	289.882	143.697
35	Pre-ART	1	HIV+TB-	3	21	-	34	143	-	36.2	2.06	36.1	14.188	41.186	1365.97	218.937	0	103.515	119.798
36	Pre-ART	1	HIV+TB-	3	7	-	112	214	-	36.2	9.46	36.7	177.462	2302.75	605.539	492.798	111.285	208.312	155.532
37	Pre-ART	1	HIV+TB-	3	4	-	9	406	-	36.7	0.90	36.4	151.625	188.462	194.431	766.228	182.642	255.957	236.428
38	Pre-ART	1	HIV+TB-	3	0	-	1	205	-	-	5.73	-	315.423	1848.51	3366.13	144.425	60.246	117.223	253.941
39	Pre-ART	1	HIV+TB-	3	0	-	6	83	-	35.4	0.74	36	236.309	186.787	439.854	248.7	205.444	187.687	212.317
40	Pre-ART	1	HIV+TB-	3	3	-	16	99	-	36.6	7.86	36.4	357.159	371.915	1059.3	366.552	160.407	338.378	258.901
41	Pre-ART	1	HIV+TB-	3	0	-	188	262	-	36.7	1.38	36	596.552	477.026	10500	484.74	401.08	560.566	493.611
42	Pre-ART	1	HIV+TB-	3	0	-	192	394	-	36.8	3.05	36.9	617.72	173.606	97.301	668.058	68.465	124.806	104.48
43	Pre-ART	1	HIV+TB-	3	0	-	174	338	-	36.2	1.38	37.1	50.4115	30.427	228.519	219.283	30.7745	42.282	60.6615
44	Pre-ART	1	HIV+TB-	3	0	-	71	136	-	36.7	1.30	36.8	269.555	843.187	10500	263.189	52.319	223.224	137.866
45	Pre-ART	1	HIV+TB-	3	9	-	10	-	-	-	0.73	36.8	202.834	111.025	537.489	229.966	87.935	149.379	285.22
46	Pre-ART	1	HIV+TB-	3	7	-	147	314	-	36.2	0.40	36.7	198.411	406.605	170.7	120.266	68.241	83.889	200.78
47	Pre-ART	1	HIV+TB-	3	0	-	33	175	-	36.4	1.16	36.3	669.668	596.208	1723.34	818.128	104.893	1856.54	671.514
48	Pre-ART	1	HIV+TB-	3	7	-	119	273	-	35.3	0.63	36.2	130.416	90.225	709.279	198.558	66.677	115.666	113.663
49	Pre-ART	1	HIV+TB-	3	0	-	29	120	-	36.8	0.30	36.6	138.768	154.016	200.569	176.183	80.831	74.904	96.577
50	Pre-ART	1	HIV+TB-	3	7	-	80	-	-	-	11.68	-	237.354	100.654	527.049	189.482	128.794	120.427	117.413
51	Pre-ART	1	HIV+TB-	3	8	-	21	264	-	34.8	0.98	35	130.193	51.446	142.144	73.531	41.74	64.761	88.127
52	Pre-ART	1	HIV-TB-	4	-	-	-	-	-	-	0.61	-	96.602	396.95	734.745	100.874	54.073	95.209	100.373
53	Pre-ART	1	HIV-TB-	4	-	-	-	-	-	-	0.85	-	91.82	41.453	1195.58	79.719	47.091	56.886	76.449
54	Pre-ART	1	HIV-TB-	4	-	-	-	-	-	-	0.95	-	550.79	875.911	1755.6	1203.46	545.732	912.807	537.991
55	Pre-ART	1	HIV-TB-	4	-	-	-	-	-	-	0.07	-	68.826	45.687	103.739	83.535	63.353	116.516	92.772
56	Pre-ART	1	HIV-TB-	4	-	-	-	-	-	-	3.32	-	119.184	102.832	1754.8	242.388	90.016	147.593	243.198
57	Pre-ART	1	HIV-TB-	4	-	-	-	-	-	-	1.19	-	652.093	388.711	585.495	309.891	245.085	280.322	356.057
58	Pre-ART	1	HIV-TB-	4	-	-	-	-	-	-	1.53	-	940.911	518.004	10500	431.485	274.222	301.781	442.347
59	Pre-ART	1	HIV-TB-	4	-	-	-	-	-	-	0.38	-	104.706	114.505	10500	151.401	105.708	407.235	181.533
60	Pre-ART	1	HIV-TB-	4	-	-	-	-	-	-	1.70	-	1498.56	687.422	629.091	520.539	298.271	360.433	735.846
61	Pre-ART	1	HIV-TB-	4	-	-	-	-	-	-	0.61	-	90.242	79.275	150.008	124.252	58.528	76.395	105.886
62	M3	2	TB-IRIS	1	-	-	-	-	-	-	-	-	78.639	70.1815	153.447	74.457	41.857	85.8465	75.234
63	M3	2	TB-IRIS	1	-	-	-	-	-	-	-	-	151.378	68.223	366.383	178.909	52.398	67.113	67.359
64	-	2	TB-IRIS	1	-	-	-	-	-	-	-	-	-	-	-	-	-	-	-
65	-	2	TB-IRIS	1	-	-	-	-	-	-	-	-	-	-	-	-	-	-	-
66	M3	2	TB-IRIS	1	-	-	-	-	-	-	-	-	198.581	198.961	1904.11	250.311	158.803	377.865	214.655
67	M3	2	TB-IRIS	1	-	-	-	-	-	-	-	-	242.896	143.474	595.53	178.208	145.547	169.99	168.992
68	M3	2	TB-IRIS	1	-	-	-	-	-	-	-	-	150.585	121.589	330.538	161.468	104.163	187.633	128.893
69	M3	2	TB-IRIS	1	-	-	-	-	-	-	-	-	175.956	148.345	2593.48	279.123	132.714	150.625	236.246
70	M3	2	TB-IRIS	1	-	-	-	-	-	-	-	-	175.395	135.674	1768.57	309.504	81.33	186.636	230.654
71	M3	2	TB-IRIS	1	-	-	-	-	-	-	-	-	519.884	159.769	1173.34	308.034	125.763	243.988	258.075
72	M3	2	TB-IRIS	1	-	-	-	-	-	-	-	-	203.22	111.074	445.814	185.775	89.73	105.454	126.629
73	M3	2	TB-IRIS	1	-	-	-	-	-	-	-	-	238.114	210.546	206.793	226.373	155.965	316.356	167.614
74	M3	2	TB-IRIS	1	-	-	-	-	-	-	-	-	10500	247.79	9094.35	621.79	186.2	296.391	255.278
75	-	2	TB-IRIS	1	-	-	-	-	-	-	-	-	-	-	-	-	-	-	-
76	-	2	TB-IRIS	1	-	-	-	-	-	-	-	-	-	-	-	-	-	-	-
77	-	2	TB-IRIS	1	-	-	-	-	-	-	-	-	-	-	-	-	-	-	-
78	-	2	TB-IRIS	1	-	-	-	-	-	-	-	-	-	-	-	-	-	-	-
79	M3	2	HIV+TB+	2	-	-	-	-	-	-	-	-	233.928	379.736	344.236	403.158	176.25	317.488	332.082
80	-	2	HIV+TB+	2	-	-	-	-	-	-	-	-	-	-	-	-	-	-	-
81	-	2	HIV+TB+	2	-	-	-	-	-	-	-	-	-	-	-	-	-	-	-
82	M3	2	HIV+TB+	2	-	-	-	-	-	-	-	-	167.078	284.051	871.714	223.387	162.026	319.947	211.362
83	-	2	HIV+TB+	2	-	-	-	-	-	-	-	-	-	-	-	-	-	-	-
84	M3	2	HIV+TB+	2	-	-	-	-	-	-	-	-	157.388	273.359	8290.85	220.215	189.79	247.286	169.517
85	M3	2	HIV+TB+	2	-	-	-	-	-	-	-	-	172.377	325.255	631.426	445.197	239.151	10500	236.86
86	M3	2	HIV+TB+	2	-	-	-	-	-	-	-	-	121.545	132.931	172.424	440.985	90.605	105.078	204.749
87	M3	2	HIV+TB+	2	-	-	-	-	-	-	-	-	711.531	230.068	581.006	485.341	141.654	231.158	208.334
88	M3	2	HIV+TB+	2	-	-	-	-	-	-	-	-	129.106	184.982	969.587	192.301	121.133	236.992	159.028
89	-	2	HIV+TB+	2	-	-	-	-	-	-	-	-	-	-	-	-	-	-	-
90	-	2	HIV+TB+	2	-	-	-	-	-	-	-	-	-	-	-	-	-	-	-
91	M3	2	HIV+TB+	2	-	-	-	-	-	-	-	-	167.058	117.352	212.02	298.989	101.072	143.216	122.154
92	M3	2	HIV+TB+	2	-	-	-	-	-	-	-	-	81.437	70.133	303.522	477.749	62.693	87.784	112.178
93	M3	2	HIV+TB+	2	-	-	-	-	-	-	-	-	456.249	77.896	235.536	406.279	90.348	107.579	237.61
94	M3	2	HIV+TB+	2	-	-	-	-	-	-	-	-	379.12	392.501	782.339	799.234	343.911	532.956	357.01
95	-	2	HIV+TB+	2	-	-	-	-	-	-	-	-	-	-	-	-	-	-	-
96	M3	2	HIV+TB-	3	-	-	-	-	-	-	-	-	106.367	167.837	1682.11	269.051	84.753	225.554	100.649
97	M3	2	HIV+TB-	3	-	-	-	-	-	-	-	-	231.752	1767.72	620.448	521.621	98.916	200.242	154.991
98	M3	2	HIV+TB-	3	-	-	-	-	-	-	-	-	144.274	193.175	212.535	725.843	200.98	260.98	233.683
99	-	2	HIV+TB-	3	-	-	-	-	-	-	-	-	-	-	-	-	-	-	-
100	M3	2	HIV+TB-	3	-	-	-	-	-	-	-	-	143.136	137.738	155.244	146.129	138.51	122.873	126.459
101	-	2	HIV+TB-	3	-	-	-	-	-	-	-	-	-	-	-	-	-	-	-
102	M3	2	HIV+TB-	3	-	-	-	-	-	-	-	-	469.162	530.697	10500	556.951	472.433	566.068	532.476
103	M3	2	HIV+TB-	3	-	-	-	-	-	-	-	-	144.055	79.878	83.036	404.214	67.558	88.876	95.022
104	M3	2	HIV+TB-	3	-	-	-	-	-	-	-	-	41.346	31.8325	314.22	224.053	20.001	36.3065	58.8395
105	-	2	HIV+TB-	3	-	-	-	-	-	-	-	-	-	-	-	-	-	-	-
106	-	2	HIV+TB-	3	-	-	-	-	-	-	-	-	-	-	-	-	-	-	-
107	M3	2	HIV+TB-	3	-	-	-	-	-	-	-	-	138.465	109.15	116.172	80.12	60.7	61.823	159.002
108	-	2	HIV+TB-	3	-	-	-	-	-	-	-	-	-	-	-	-	-	-	-
109	M3	2	HIV+TB-	3	-	-	-	-	-	-	-	-	94.0905	81.6495	558.469	138.326	53.0025	88.3015	95.8695
110	M3	2	HIV+TB-	3	-	-	-	-	-	-	-	-	113.672	146.078	256.174	147.36	97.499	90.275	117.534
111	-	2	HIV+TB-	3	-	-	-	-	-	-	-	-	-	-	-	-	-	-	-
112	M3	2	HIV+TB-	3	-	-	-	-	-	-	-	-	94.275	39.152	587.175	53.344	35.096	52.449	71.897
113	M9	3	TB-IRIS	1	-	-	-	-	-	-	-	-	103.525	80.6435	206.38	122.445	90.6245	89.676	91.181
114	M9	3	TB-IRIS	1	-	-	-	-	-	-	-	-	103.278	44.282	2175.24	125.037	33.367	41.402	69.134
115	-	3	TB-IRIS	1	-	-	-	-	-	-	-	-	-	-	-	-	-	-	-
116	-	3	TB-IRIS	1	-	-	-	-	-	-	-	-	-	-	-	-	-	-	-
117	M9	3	TB-IRIS	1	-	-	-	-	-	-	-	-	227.916	174.337	4441.65	221.34	154.451	366.84	187.957
118	M9	3	TB-IRIS	1	-	-	-	-	-	-	-	-	228.065	96.653	511.607	136.717	92.677	141.388	134.463
119	M9	3	TB-IRIS	1	-	-	-	-	-	-	-	-	105.474	97.805	284.061	122.035	76.983	132.436	112.236
120	M9	3	TB-IRIS	1	-	-	-	-	-	-	-	-	194.746	154.043	10500	239.976	169.737	714.329	220.57
121	M9	3	TB-IRIS	1	-	-	-	-	-	-	-	-	176.918	265.806	1624.89	339.502	124.906	542.703	183.014
122	M9	3	TB-IRIS	1	-	-	-	-	-	-	-	-	179.553	83.882	3245.63	210.028	84.623	143.956	155.491
123	M9	3	TB-IRIS	1	-	-	-	-	-	-	-	-	178.759	107.767	806.26	202.413	76.6	102.799	130.605
124	M9	3	TB-IRIS	1	-	-	-	-	-	-	-	-	259.24	298.543	473.036	322.236	247.112	438.652	213.755
125	M9	3	TB-IRIS	1	-	-	-	-	-	-	-	-	778.658	103.743	6298.82	564.739	97.249	118.843	166.545
126	-	3	TB-IRIS	1	-	-	-	-	-	-	-	-	-	-	-	-	-	-	-
127	-	3	TB-IRIS	1	-	-	-	-	-	-	-	-	-	-	-	-	-	-	-
128	-	3	TB-IRIS	1	-	-	-	-	-	-	-	-	-	-	-	-	-	-	-
129	-	3	TB-IRIS	1	-	-	-	-	-	-	-	-	-	-	-	-	-	-	-
130	M9	3	HIV+TB+	2	-	-	-	-	-	-	-	-	470.957	196.608	226.396	326.324	140.233	263.626	315.533
131	-	3	HIV+TB+	2	-	-	-	-	-	-	-	-	-	-	-	-	-	-	-
132	-	3	HIV+TB+	2	-	-	-	-	-	-	-	-	-	-	-	-	-	-	-
133	M9	3	HIV+TB+	2	-	-	-	-	-	-	-	-	102.242	159.974	546.717	151.663	71.376	149.802	298.495
134	-	3	HIV+TB+	2	-	-	-	-	-	-	-	-	-	-	-	-	-	-	-
135	M9	3	HIV+TB+	2	-	-	-	-	-	-	-	-	154.522	233.481	5609.19	217.115	160.292	221.995	167.772
136	M9	3	HIV+TB+	2	-	-	-	-	-	-	-	-	130.723	233.187	447.977	399.347	178.478	10500	172.716
137	M9	3	HIV+TB+	2	-	-	-	-	-	-	-	-	190.201	106.347	330.566	403.516	308.914	112.192	187.946
138	M9	3	HIV+TB+	2	-	-	-	-	-	-	-	-	450.048	170.52	578.846	299.029	102.138	159.838	155.868
139	M9	3	HIV+TB+	2	-	-	-	-	-	-	-	-	108.34	101.67	894.9	128.729	72.192	142.095	119.461
140	-	3	HIV+TB+	2	-	-	-	-	-	-	-	-	-	-	-	-	-	-	-
141	-	3	HIV+TB+	2	-	-	-	-	-	-	-	-	-	-	-	-	-	-	-
142	M9	3	HIV+TB+	2	-	-	-	-	-	-	-	-	88.745	63.512	198.165	164.659	52.403	79.946	77.081
143	M9	3	HIV+TB+	2	-	-	-	-	-	-	-	-	60.72	68.044	338.199	382.612	51.404	74.249	103.365
144	M9	3	HIV+TB+	2	-	-	-	-	-	-	-	-	405.651	60.7	335.906	303.493	84.665	88.058	221.837
145	M9	3	HIV+TB+	2	-	-	-	-	-	-	-	-	215.514	238.676	476.825	534.898	205.8	417.361	258.438
146	-	3	HIV+TB+	2	-	-	-	-	-	-	-	-	-	-	-	-	-	-	-
147	M9	3	HIV+TB-	3	-	-	-	-	-	-	-	-	91.705	131.88	1137.01	170.567	75.643	142.951	84.418
148	M9	3	HIV+TB-	3	-	-	-	-	-	-	-	-	222.179	2092.48	1755.89	581.525	113.65	153.538	143.318
149	M9	3	HIV+TB-	3	-	-	-	-	-	-	-	-	141.024	162.659	173.141	592.153	160.254	179.67	192.049
150	-	3	HIV+TB-	3	-	-	-	-	-	-	-	-	-	-	-	-	-	-	-
151	M9	3	HIV+TB-	3	-	-	-	-	-	-	-	-	141.843	131.645	147.952	132.828	115.741	100.148	130.658
152	-	3	HIV+TB-	3	-	-	-	-	-	-	-	-	-	-	-	-	-	-	-
153	M9	3	HIV+TB-	3	-	-	-	-	-	-	-	-	687.562	478.536	10500	562.774	500.426	734.163	856.038
154	M9	3	HIV+TB-	3	-	-	-	-	-	-	-	-	132.577	62.315	70.303	242.697	52.842	81.76	123.216
155	M9	3	HIV+TB-	3	-	-	-	-	-	-	-	-	36.197	25.3125	368.43	160.371	29.3445	41.4855	53.4165
156	-	3	HIV+TB-	3	-	-	-	-	-	-	-	-	-	-	-	-	-	-	-
157	-	3	HIV+TB-	3	-	-	-	-	-	-	-	-	-	-	-	-	-	-	-
158	M9	3	HIV+TB-	3	-	-	-	-	-	-	-	-	228.275	112.044	136.563	112.581	65.858	89.776	191.626
159	-	3	HIV+TB-	3	-	-	-	-	-	-	-	-	-	-	-	-	-	-	-
160	M9	3	HIV+TB-	3	-	-	-	-	-	-	-	-	116.299	77.964	1573.37	168.138	60.983	95.272	99.8895
161	M9	3	HIV+TB-	3	-	-	-	-	-	-	-	-	172.061	147.893	186.95	159.198	94.569	99.888	127.651
162	-	3	HIV+TB-	3	-	-	-	-	-	-	-	-	-	-	-	-	-	-	-
163	M9	3	HIV+TB-	3	-	-	-	-	-	-	-	-	87.203	31.813	226.597	63.721	27.736	47.429	61.575
